# Supplementary material for: Freeze-Cast Chitosan/Resole Aerogels: Effect of Resole Fraction on Properties and Their Efficiency for Cr(VI) Uptake
Source: Gels. 2026 Apr 15;12(4):330. doi: 10.3390/gels12040330 (PMC13115801; doi:10.3390/gels12040330)
Supplement: Supplementary file 1 [file gels-12-00330-s001.zip]

Archive with 1 entries (1 files):
- gels-4241803-supplementary.pdf
